# Supplementary material for: Aridity drives plant biogeographical sub regions in the Caatinga, the largest tropical dry forest and woodland block in South America
Source: PLoS One. 2018 Apr 27;13(4):e0196130. doi: 10.1371/journal.pone.0196130 (PMC5922524; doi:10.1371/journal.pone.0196130)
Supplement: S1 File — (ZIP) [file pone.0196130.s001.zip]

Archive with 5 entries (5 files):
- floristic_groups_caatinga.shx
- floristic_groups_caatinga.dbf
- floristic_groups_caatinga.prj
- floristic_groups_caatinga.qpj
- floristic_groups_caatinga.shp
